# Supplementary material for: When Incorporated into Fruit Sorbet Matrix, Are the Fructans in Natural Raw Materials More Beneficial for Bone Health than Commercial Formulation Added Alone?
Source: Animals (Basel). 2022 Apr 28;12(9):1134. doi: 10.3390/ani12091134 (PMC9101039; doi:10.3390/ani12091134)
Supplement: Supplementary file 1 [file animals-12-01134-s001.zip]

Archive with 1 entries (1 files):
- animals-1610405-supplementary.pdf
